# Supplementary material for: How social media data are being used to research the experience of mourning: A scoping review
Source: PLoS One. 2022 Jul 22;17(7):e0271034. doi: 10.1371/journal.pone.0271034 (PMC9307163; doi:10.1371/journal.pone.0271034)
Supplement: S3 Appendix — (XLSX) [file pone.0271034.s003.xlsx]

## Sheet: Sheet1
Study citation details	Country	Region	Year of publication	Language	Type of publication	Academic discipline	Health/Social Sciences	Main focus	Category	Study design					SM platform		Units of Analysis	Type of Content analysed	Type of data	Ethical review		Protection of SM users
	Country (first author)	Country	Year of publication	Language of data	Type of publication	Academic discipline (first author)	Health or Social Sciences	Short Focus - mourning related to:	Overall Category	Data Collection (Manual or Automated)	Theoretical framework	Methodology	Data analysis Qualitative	Data analysis Quantitative	Type of SM platform	Platform name	Units of analysis	Type of content analysed	Type of Data	Ethical Approval by IRB	Submission for ethical review	Author considerations
Aho AL, Paavilainen E, Kaunonen M. Mothers' experiences of peer support via an internet discussion forum after the death of a child. Scandinavian Journal of Caring Sciencess. 2012; 26(3):417-26.	USA	North America	2012	English	Journal article	Nursing	Health Sciences	Death of own child	Death of loved one	Manual	Qualitative	Not reported	Content analysis		Forum	‘enkelivauva’	631 posts 1 forum 4 parents	Written	Unclear	Not reported	Not reported	Obtained consent
Akhther N, Tetteh DA. Global Mediatized Death and Emotion: ParaSocial Grieving-Mourning #stephenhawking on Twitter. Omega (Westport). 2021 May 21:302228211014775.	USA	North America	2021	English	Journal article	Communication	Social Sciences	Death of famous people	Mediatized death	Manual	Qualitative	Not reported	Thematic analysis		Microblogging	Twitter	619 posts	Written	Naturally occurring	Not reported	Not reported	Considered anonymity Data are public
Alemi M, Pazoki Moakhar N, Rezanejad A. A cross‐cultural study of condolence strategies in a computer‐mediated Social network. Russian Journal of Linguistics. 2021;25(2):417-42.	Iran	Asia	2021	English and Persian	Journal article	Linguistics	Social Sciences	Death of famous people	Mediatized death	Unclear	Mixed methods	Not reported	Coding	Descriptive statistics	Social Network	Instagram	292 posts	Written	Both	Not reported	Not reported	Not reported
Babis D. Digital mourning on Facebook: the case of Filipino migrant worker live-in caregivers in Israel. Media, Culture & Society. 2021 Apr;43(3):397-410.	Israel	Middle East	2020	English	Journal article	Sociology	Social Sciences	Death of employer	The experience of grief itself	Manual	Qualitative	Digital Ethnography	Textual analysis		Social Network	Facebook	400 posts	Written Videos Images	Naturally occurring	Not reported	Not reported	Considered anonymity Assigned peudonyms
Bakker JK, Paris J. Bereavement and religion online: Stillbirth, neonatal loss, and parental religiosity. Journal for the Scientific Study of Religion. 2013; 52(4):657-74.	USA	North America	2013	English	Journal article	Eccumenical and cultural research	Social Sciences	Miscarriage, perinatal loss and stillbirth	Death of loved one	Unclear	Qualitative	Not reported	Content analysis		Forum	Glow in the woods	253 entries 148 parents 1 forum	Written	Naturally occurring	Not reported	Not reported	Considered anonymity
Bingaman J. “Dude I’ve Never Felt This Way Towards a Celebrity Death”: Parasocial Grieving and the Collective Mourning of Kobe Bryant on Reddit. OMEGA-Journal of death and dying. 2020 Oct 28:0030222820971531.	USA	North America	2020	English	Journal article	Communication	Social Sciences	Death of famous people	Mediatized death	Unclear	Qualitative	Not reported	Content analysis		Social Network	Reddit	2 threads 268 posts	Written	Naturally occurring	Not reported	Not reported	Not reported
Blando JA, Graves-Ferrick K, Goecke J. Relationship differences in AIDS memorials. OMEGA-Journal of Death and Dying. 2004; 49(1):27-42.	USA	North America	2004	English	Journal article	Counselling	Social Sciences	Death from AIDS	Disenfranchized grief	Unclear	Mixed methods	Not reported	Thematic analysis	descriptive statistics	memorial	Not provided	900 memorials (only the initial memorial was analysed)	Written	Naturally occurring	Not reported	Not reported	Not reported
Bouc A, Han S-H, Pennington N. "Why are they commenting on his page?": Using Facebook profile pages to continue connections with the deceased. Computers in Human Behavior. 2016; 62:635-43.	USA	North America	2016	English	Journal article	Communication	Social Sciences	Death of friend	Death of loved one	Manual	Qualitative	Not reported	Content analysis		Social Network	Facebook	10 profiles of deceased 2533 posts 750 different users	Written	Naturally occurring	Not reported	Not reported	Not reported
Bousso RS, Ramos D, Frizzo HCF, dos Santos MR, Bousso F. Facebook: A new locus for the manifestation of a significant loss. Psicologia USP. 2014; 25(2):172-9.	Brazil	South America	2014	Portuguese	Journal article	Nursing	Health Sciences	Death of friend	Death of loved one	Unclear	Qualitative	Not reported	Content analysis		Social Network	Facebook	195 posts 1 page	Written	Naturally occurring	Yes - reported	Yes	Considered anonymity
Brooks LL. Letters to an absent friend: A generative rhetorical analysis of Facebook memorial pages. Ann Arbor: San Diego State University; 2014.	USA	North America	2014	English	Master Thesis	Rhetoric and Writing studies	Social Sciences	Death of friend	Death of loved one	Unclear	Qualitative	Not reported	Generative rethorical analysis		Social Network	Facebook	2 pages 594 posts	Written Videos Images	Researcher generated	Not reported	Not reported	Not reported
Brubaker JR, Hayes GR. We will never forget you [online] : An empirical investigation of post-mortem MySpace comments. Proceedings of the ACM Conference on Computer Supported Cooperative Work, CSCW. 2011:123-32.	USA	North America	2011	English	Conference proceedings	Information Sciences	Social Sciences	Death of friend	Death of loved one	Unclear	Mixed methods	Not reported	Thematic analysis	Descriptive statistics	Social Network	MySpace	205,068 comments 1,369 profiles of deceased	Written	Naturally occurring	Not reported	Not reported	Not reported
Brubaker JR, Kivran-Swaine F, Taber L, Hayes GR. Grief-stricken in a crowd: The language of bereavement and distress in Social media. ICWSM 2012 - Proceedings of the 6th International AAAI Conference on Weblogs and Social Media. 2012:42-9.	USA	North America	2012	English	Conference proceedings	Information Sciences	Social Sciences	Death of friend	Death of loved one	Unclear	Quantitative	Not reported		Sentiment Analysis	Social Network	MySpace	2213 comments (randomly selected from 206,068 comments) 652 profiles of deceased	Written	Naturally occurring	Not reported	Not reported	Not reported
Campbell K, Smith K. Cybermourning frames and collective memory: Remembering comedian Robin Williams on Legacy. com. Campbell, K, & Smith, K. 2015.	USA	North America	2015	English	Journal article	Communication	Social Sciences	Death of famous people	Mediatized death	Unclear	Qualitative	Not reported	Textual analysis		memorial	legacy.com	1114 condolences	Written	Naturally occurring	Not reported	Not reported	Not reported
Carroll B, Landry K. Logging on and letting out: Using online Social networks to grieve and to mourn. Bulletin of Sciences, Technology & Society. 2010; 30(5):341-9.	USA	North America	2010	English	Journal article	Communication	Social Sciences	Unspecified death	Unspecified death	Manual	Qualitative	Ethnography	Content analysis		Social Network	MySpace	Approximately 200 MySpace memorial pages	Written	Naturally occurring	Not reported	Not reported	Not reported
Cassilo D, Sanderson J. From Social Isolation to Becoming an Advocate: Exploring Athletes’ Grief Discourse About Lived Concussion Experiences in Online Forums. Communication and Sport. 2019; 7(5):678-96.	USA	North America	2019	English	Journal article	Communication	Social Sciences	Athletes’ concussion	The experience of grief itself	Manual	Qualitative	Not reported	Coding		Blog	ConcussionConnection.com TheKnockoutProject.org TalkConcussions.com	58 posts	Written	Naturally occurring	Not reported	Not reported	Data are public
Cesare N, Branstad J. Mourning and memory in the twittersphere. Mortality. 2018; 23(1):82-97.	USA	North America	2018	English	Journal article	Sociology	Social Sciences	Death of friend	Death of loved one	Manual	Qualitative	Grounded theory	Coding		Microblogging	Twitter	37 mention feeds (all twitters that mention 1 deceased )	Written	Naturally occurring	Not reported	Not reported	Considered anonymity Slightly altered text
Cesare N, Oladeji O, Ferryman K, Wijaya D, Hendricks‐Muñoz KD, Ward A, Nsoesie EO. Discussions of miscarriage and preterm births on Twitter. Paediatric and perinatal epidemiology. 2020 Sep;34(5):544-52.	USA	North America	2019	English	Journal article	Digital sociology	Social Sciences	Miscarriage, perinatal loss and stillbirth	Death of loved one	Unclear	Mixed methods	Not reported	Thematic analysis	Latent Dirichlet Allocation	Microblogging	Twitter	291 443 posts 138 658 users	Written	Naturally occurring	Not reported	Not reported	Considered anonymity Slightly altered text
Christensen DR, af Segerstad YH, Kasperowski D, Sandvik K. Bereaved parents' online grief communities: De-tabooing practices or relation-building grief-ghettos? Journal of Broadcasting & Electronic Media. 2017; 61(1):58-72.	Denmark	Europe	2017	Swedish Danish	Journal article	Communication	Social Sciences	Death of own child	Death of loved one	Unclear	Qualitative	Not reported	Unclear		multiple	Facebook memorial (mindet.dk)	Not reported	Written	Naturally occurring	Not reported	Not reported	Not reported
Croson E, Keim-Malpass J. Grief and Gracefulness Regarding Cancer Experiences Among Young Women. Oncology Nursing Forum. 2016; 43(6):747-54.	USA	North America	2016	English	journal article	Nursing	Health Sciences	Being a mother with cancer	The experience of grief itself	Unclear	Qualitative	Not reported	Thematic analysis		blog	Not provided	10 mothers (10 blogs?) Numbers of posts not reported	Written	Naturally occurring	Exemption	Yes	Data are public
De Vries B, Rutherford J. Memorializing loved ones on the world wide web. Omega: Journal of Death and Dying. 2004; 49(1):5-26.	USA	North America	2004	English	Journal article	Social work	Social Sciences	Unspecified death	Unspecified death	Unclear	Qualitative	Not reported	Content analysis		Memorial	Not provided	244 memorials	Written	Naturally occurring	Not reported	Not reported	Not reported
DeGroot JM, Carmack HJ. "It may not be pretty, but it's honest": examining parental grief on the Callapitter blog. Death Stud. 2013; 37(5):448-70.	USA	North America	2013	English	journal article	Communication	Social Sciences	Death of own child	Death of loved one	Unclear	Qualitative	Not reported	Rhetorical critical approach		Blog	Callapiter blog	39 entries	Written	Naturally occurring	Not reported	Not reported	Not reported
DeGroot JM, Leith AP. R.I.P. Kutner: ParaSocial Grief Following the Death of a Television Character. Omega: Journal of Death & Dying. 2018; 77(3):199-216.	USA	North America	2018	English	journal article	Communication	Social Sciences	Death of famous people	Mediatized death	Manual	Qualitative	Not reported	Thematic analysis		Social Network	Facebook	232 posts	Written	Naturally occurring	Not reported	Not reported	Not reported
DeGroot JM, Vik TA. Disenfranchised Grief Following a Traumatic Birth. Journal of Loss & Trauma. 2017; 22(4):346-56.	USA	North America	2017	English	journal article	Communication	Social Sciences	Traumatic birth experience	Disenfranchized grief	Manual	Qualitative	Grounded theory	Thematic analysis		Social Network	Facebook	2800 comments and 3000 reactions.	Written	Naturally occurring	Exemption	Yes	Data are public
DeGroot JM. "For whom the bell tolls": emotional rubbernecking in Facebook memorial groups. Death Stud. 2014; 38(1-5):79-84.	USA	North America	2014	English	journal article	Communication	Social Sciences	Unspecified death	Unspecified death	Unclear	Qualitative	Grounded theory	coding		Social Network	Facebook	2768 posts	Written	Naturally occurring	Not reported	Not reported	Not reported
DeGroot JM. Reconnecting with the dead via Facebook: Examining transcorporeal communication as a way to maintain relationships. Ohio University; 2009.	USA	North America	2009	English	PhD dissertation	Communication	Social Sciences	Death of a loved one	Death of loved one	Unclear	Qualitative	Grounded theory	Discourse analysis		Social Network	Facebook	4436 posts 20 Facebook walls	Written	Naturally occurring	Yes - reported	Yes	Data are public
Dinning-Brinkmann R. Memorializing on youtube: An ethnographic study about the phenomenon of video memorials. Dissertation Abstracts International Section A: Humanities and Social Sciencess. 2010; 71(6-A):1852.	USA	North America	2010	English	PhD dissertation	Communication	Social Sciences	Unspecified death	Unspecified death	Unclear	Qualitative	Ethnography	Coding		Video sharing	YouTube	102 memorials	Written Videos	Naturally occurring	Not reported	Not reported	Data are public
Döveling K. "Help me. I am so alone." Online emotional self-disclosure in shared coping-processes of children and adolescents on Social networking platforms. Communications. 2015; 40(4):403-23.	Germany	Europe	2015	German	Journal article	Communication	Social Sciences	Children’s and adolescents’ grief	The experience of grief itself	Manual	Qualitative	Not reported	Content analysis		Social Network	Kindertrauer [Children’s grief] (Youngwings)	21 threads 319 posts	Written Emoticon	Naturally occurring	Not reported	Not reported	Considered anonymity
Döveling K. Emotion regulation in bereavement: Searching for and finding emotional support in Social network sites. New Review of Hypermedia and Multimedia. 2015; 21(1-2):106-22.	Germany	Europe	2015	German	Journal article	Communication	Social Sciences	Death of a loved one	Death of loved one	Unclear	Quantitative	Not reported		Content analysis	Social Network	Youngwings Meine Trauer Trauerverlustforum	2127 posts 318 users	Written	Naturally occurring	Not reported	Not reported	Data are public
Eriksson Krutrök M. Algorithmic Closeness in Mourning: Vernaculars of the Hashtag #grief on TikTok. Social Media and Society. 2021;7(3).	Sweden	Europe	2021	English	Journal article	Sociology	Social Sciences	Communicating grief	The experience of grief itself	Manual	Qualitative	Not reported	Content analysis		Video sharing	TikTok	100 videos	Videos	Naturally occurring	Yes - reported	Yes	Data are private in nature Considered anonimity Rearranged words, no raw data
Finlay C, Krueger G. A space for mothers: Grief as identity construction on memorial websites created by SIDS parents. Omega: Journal of Death and Dying. 2011; 63(1):21-44.	USA	North America	2011	English	Journal article	Communication	Social Sciences	Death of own child	Death of loved one	Unclear	Qualitative	Internet Ethnography	Textual analysis		Memorial	Not provided	20 memorials 900 units of data	Written Images	Naturally occurring	Not reported	Not reported	Not reported
Foot K, Warnick B, Schneider SM. Web-based memorializing after September 11: Toward a conceptual framework. Journal of Computer-Mediated Communication. 2005; 11(1):72-96.	USA	North America	2005	English	Journal article	Communication	Social Sciences	Death of non-famous people	Mediatized death	Unclear	Qualitative	Not reported	Unclear		multiple	1) World Trade Center and Pentagon Memorial; 2) September 11, 2001, Victims; 3)The Port Authority Police Memorial; 4) Memorial Site for Neilie Anne Heffernan Casey	60 sites - simple examination 8 sites (from the 60) - close examination	Written	Naturally occurring	Not reported	Not reported	Not reported
Forman AE, Kern R, Gil-Egui G. Death and mourning as sources of community participation in online Social networks: RIP pages in Facebook. First Monday. 2012.	USA	North America	2012	English	Journal article	Communication	Social Sciences	Unspecified death	Unspecified death	Unclear	Qualitative	Not reported	Content analysis		Social Network	Facebook	384 RIP pages	Written	Naturally occurring	Not reported	Not reported	Not reported
Frizzo HCF, Bousso RS, Borghi CA, Pedro WJA. A expressão de pesar e luto na internet: um estudo de caso mediante o processo de adoecimento e morte de um cônjuge. Rev Kairós. 2017; 20(4):207-31.	Brazil	South America	2017	Portuguese	Journal article	Nursing	Health Sciences	Death of spouse	Death of loved one	Unclear	Qualitative	Virtual Ethnography	Narrative analysis		Social Network	Facebook	1 Facebook page	Written	Naturally occurring	Yes - reported	Yes	Obtained consent
Frizzo HCF, Bousso RS, De Faria Ichikawa CR, De Sá NN. Grieving mothers: Design of Thematic blogs about loss of a child. ACTA Paulista de Enfermagem. 2017; 30(2):116-21.	Brazil	South America	2017	Portuguese	Journal article	Nursing	Health Sciences	Death of own child	Death of loved one	Unclear	Qualitative	Virtual Ethnography	Narrative analysis		blog	Not provided	40 blogs	Written	Naturally occurring	Yes - reported	Yes	Considered anonymity
Getty E, Cobb J, Gabeler M, Nelson C, Weng E, Hancock JT. I said your name in an empty room: Grieving and continuing bonds on Facebook. Conference on Human Factors in Computing Systems - Proceedings. 2011:997-1000.	Canada	North America	2011	English	Conference proceedings	Computer Sciences	Social Sciences	Communicating grief	The experience of grief itself	Unclear	Quantitative	Not reported		Sentiment Analysis	Social Network	Facebook	11 profiles 3592 posts	Written	Naturally occurring	Not reported	Not reported	Not reported
Giaxoglou K. 'RIP man... u are missed and loved by many': entextualising moments of mourning on a Facebook Rest in Peace group site. Thanatos. 2014; 3(1):10-28.	UK	Europe	2014	English	Journal article	Communication	Social Sciences	Unspecified death	Unspecified death	Unclear	Qualitative	Online Ethnography	Coding		Social Network	Facebook	1 page Focussed analysis of 1 thread (89 posts) 525 posts	Written	Naturally occurring	Not reported	Not reported	Considered anonymity
Giaxoglou K. Entextualising mourning on Facebook: Stories of grief as acts of sharing. New Review of Hypermedia and Multimedia. 2015; 21(1-2):87-105.	UK	Europe	2015	English	Journal article	Linguistics	Social Sciences	Death of friend	Death of loved one	Manual	Qualitative	Not reported	Narrative analysis		Social Network	Facebook	8 posts 1 memorial page	Written	Naturally occurring	Not reported	Not reported	Data are public
Gibson M. YouTube and bereavement vlogging: Emotional exchange between strangers. Journal of Sociology. 2016; 52(4):631-45.	Australia	Oceania	2016	English	Journal article	Sociology	Social Sciences	Unspecified death	Unspecified death	Unclear	Qualitative	Not reported	Coding		Video sharing	YouTube	11 vlogs	Videos	Naturally occurring	Not reported	Not reported	Not reported
Gray MR. Grieving among Friends: Using Social Media during the First Year of Grieving. Ann Arbor: Fielding Graduate University; 2019. p. 329.	USA	North America	2019	English	PhD dissertation	Psychology	Social Sciences	Death of a loved one	Death of loved one	Manual	Mixed methods	Interpretive Phenomenology Analysis	Textual analysis	Sentiment Analysis	Social Network	Facebook	10 Facebook users 1144 posts	Written	Naturally occurring	Not reported	Not reported	Considered anonymity
Halliwell D, Franken N. "He was supposed to be with me for the rest of my life": Meaning-making in bereaved siblings' online stories. Journal of Family Communication. 2016; 16(4):337-54.	USA	North America	2016	English	Journal article	Communication	Social Sciences	Death of sibling	Death of loved one	Manual	Qualitative	Not reported	Contrapuntal analysis		Forum	Not provided	72 stories (forum posts)	Written	Naturally occurring	Not reported	Not reported	Data are public
Han N, Chen G, Li S, Huang F, Wang X, Ren X, et al. Impacts of the COVID-19 pandemic on the bereaved: A study of bereaved weibo users. Healthcare (Switzerland). 2021;9(6).	China	Asia	2021	Mandarin	Journal article	Psychology	Social Sciences	Death of a loved one	Death of loved one	Automated	Quantitative	Not reported		Sentiment Analysis	Microblogging	Weibo	Unclear	Written	Naturally occurring	Yes - reported	Yes	Considered anonymity
Harju A. Socially shared mourning: Construction and consumption of collective memory. New Review of Hypermedia and Multimedia. 2015; 21(1-2):123-45.	Finland	Europe	2015	English	Journal article	Communication	Social Sciences	Death of famous people	Mediatized death	Manual	Qualitative	Netnography	Critical discourse analysis		Video sharing	YouTube	1 video 842 comments	Written	Naturally occurring	Not reported	Not reported	Not reported
Hastings SO, Hoover JD, Musambira GW. “In my heart for eternity”: Normalizing messages to the deceased. Storytelling, Self, Society. 2005; 1(2):11-25.	USA	North America	2005	English	Journal article	Communication	Social Sciences	Unspecified death	Unspecified death	Unclear	Qualitative	Not reported	Content analysis		Forum	The Compassionate Friends	380 posts (out of 2277)	Written	Naturally occurring	Not reported	Not reported	Not reported
Hastings SO, Musambira GW, Hoover JD. Community as a key to healing after the death of a child. Communication & Medicine. 2007; 4(2):153-63.	USA	North America	2007	English	Journal article	Communication	Social Sciences	Death of own child	Death of loved one	Manual	mixed methods	Not reported	Thematic analysis	Descriptive statistics	Forum	The Compassionate Friends	380 posts (out of 2277)	Written	Naturally occurring	Not reported	Not reported	Not reported
Hayman J, Chamberlain K, Hopner V. Disembodied Social life: the ongoing Social presence of the born-still on Facebook. Mortality. 2018; 23(1):65-81.	New Zealand	Oceania	2018	English	Journal article	Psychology	Social Sciences	Miscarriage, perinatal loss and stillbirth	Death of loved one	Manual	Qualitative	Not reported	Thematic analysis		Social Network	Facebook	5 memorial pages	Written	Naturally occurring	Yes - reported	Yes	Data are public
Heathcote A. A grief that cannot be shared: Continuing relationships with aborted fetuses in contemporary Vietnam. Thanatos. 2014; 3(1):2945.	Australia	Oceania	2014	English Vietnamese	Journal article	Anthropology	Social Sciences	Having an abortion	Disenfranchized grief	Unclear	Qualitative	Ethnography	textual analysis		multiple	Nghia Trang Online Facebook	Not reported	Written Images	Researcher generated	Yes - reported	Yes	Not reported
Huberman J. Dearly departed: Communicating with the dead in the digital age. Social Analysis. 2017; 61(3):91-107.	USA	North America	2017	English	Journal article	Anthropology	Social Sciences	Unspecified death	Unspecified death	Unclear	Qualitative	Not reported	Unclear		Memorial	ForeverMissed.com	Not reported	Written	Naturally occurring	Not reported	Not reported	Not reported
Irwin MD. Mourning 2.0-Continuing bonds between the living and the dead on Facebook. Omega: Journal of Death and Dying. 2015; 72(2):119-50.	USA	North America	2015	English	Journal article	Sociology	Social Sciences	Unspecified death	Unspecified death	Unclear	Qualitative	Not reported	Content analysis		Social Network	Facebook	12 pages 1270 posts	Written	Naturally occurring	Not reported	Not reported	Data are public
Karkar AJ, Burke LM. "It's your loss": Making loss one's own through blog narrative practices. Death Studies. 2020; 44(4):210-22.	Australia	Oceania	2020	English	Journal article	Psychology	Social Sciences	Unspecified death	Unspecified death	Unclear	Qualitative	Not reported	Coding		Blog	Not provided	582 posts 4 blogs	Written	Naturally occurring	Yes - reported	Yes	Obtained consent Considered anonymity Assigned peudonyms
Kasket E. Continuing bonds in the age of Social networking: Facebook as a modern-day medium. Bereavement Care. 2012; 31(2):62-9.	UK	Europe	2012	English	Journal article	Psychology	Social Sciences	Unspecified death	Unspecified death	Unclear	Qualitative	Not reported	Qualitative document analysis		Social Network	Facebook	5 "in memory of" Facebook groups 943 posts	Written	Naturally occurring	Yes - reported	Yes	Considered anonymity Did not include raw data.
Keskinen N, Kaunonen M, Aho AL. How Loved Ones Express Grief After the Death of a Child by Sharing Photographs on Facebook. Journal of Loss & Trauma. 2019; 24(7):609-24.	Finland	Europe	2019	English	Journal article	Nursing	Health Sciences	Death of a loved one	Death of loved one	Unclear	Qualitative	Not reported	Content analysis		Social Network	Facebook	229 photos 229 photo captions	Written Images	Naturally occurring	Not reported	Not reported	Data are public
Keye WA. #RIP: Social Media and the Changing Experience of Life and Death. Ann Arbor: University of Oregon; 2017.	USA	North America	2017	English	Master Thesis	Journalism	Social Sciences	Unspecified death	Unspecified death	Manual	Qualitative	Not reported	Textual analysis		Social Network	Facebook	2 profiles not memorialized 123 posts	Written	Naturally occurring	Not reported	Not reported	Data are public
Klastrup L. "i didn't know her, but.": ParaSocial mourning of mediated deaths on Facebook RIP pages. New Review of Hypermedia and Multimedia. 2015; 21(1-2):146-64.	Denmark	Europe	2015	Danish	Journal article	Culture and technology	Social Sciences	Death of non-famous people	Mediatized death	Unclear	Qualitative	Grounded theory	Content analysis		Social Network	Facebook	6 memorial pages 1015 posts	Written	Naturally occurring	Not reported	Not reported	Not reported
Klastrup L. Death and Communal Mass-Mourning: Vin Diesel and the Remembrance of Paul Walker. Social Media and Society. 2018; 4(1).	Denmark	Europe	2018	English	Journal article	Culture and technology	Social Sciences	Death of famous people	Mediatized death	Automated	Qualitative	Not reported	Coding		Social Network	Facebook	1 Facebook page, 3 posts, 1800 posts in response to the 3 posts.	Written	Naturally occurring	Not reported	Not reported	Not reported
Krysinska K, Andriessen K, Corveleyn J. Religion and spirituality in online suicide bereavement: An analysis of online memorials. Crisis. 2014; 35(5):349-56.	Australia	Oceania	2014	English	Journal article	Psychology	Social Sciences	Death by suicide	Disenfranchized grief	Unclear	Qualitative	Not reported	Thematic analysis		Memorial	Faces of Suicide Gone too soon	150 memorial pages	Written	Naturally occurring	Not reported	Not reported	Considered anonymity
Krysinska K, Andriessen K. Online memorialization and grief after suicide: An analysis of suicide memorials on the Internet. Omega: Journal of Death and Dying. 2015; 71(1):19-47.	Australia	Oceania	2015	English	Journal article	Psychology	Social Sciences	Death by suicide	Disenfranchized grief	Unclear	Qualitative	Not reported	Thematic analysis		Memorial	Faces of Suicide Gone too soon	150 memorial pages	Written	Naturally occurring	Not reported	Not reported	Considered anonymity
Laing M, Maylea C. "They burn brightly, but only for a short time": The role of Social workers in companion animal grief and loss. Anthrozoos. 2018; 31(2):221-32.	Australia	Oceania	2018	English	Journal article	Social work	Social Sciences	Pet death	Disenfranchized grief	Unclear	Qualitative	Not reported	Thematic analysis		Blog	The Guardian	218 comments	Written	Naturally occurring	Not reported	Not reported	Considered anonymity Data are public
Lester D. Bereavement after suicide: a study of memorials on the Internet. Omega (Westport). 2012; 65(3):189-94.	USA	North America	2012	English	Journal article	Psychology	Social Sciences	Death by suicide	Disenfranchized grief	Manual	Quantitative	Not reported		Sentiment Analysis	Memorial	Grief and Loss recovery spanusa.org	17 memorials 34 postings	Written	Naturally occurring	Not reported	Not reported	Not reported
Liu M, Liu T, Wang X, Zhao N, Xue J, Zhu T. A linguistic study of Chinese Weibo users who lost their only child. Death studies. 2021 Oct 21;45(9):714-25.	China	Asia	2019	Mandarin	Journal article	Psychology	Social Sciences	Death of own child	Death of loved one	Automated	Quantitative	Not reported		Sentiment Analysis	Microblogging	Weibo	Sample 1: 228 parents (not of the same child) Sample 2:was a subset of Sample 1 that contained 36 LOC parents and 36 ordinary users.	Written	Naturally occurring	Yes - reported	Yes	Considered anonymity
Lyons M, Floyd K, McCray H, Peddie C, Spurdle K, Tlusty A, et al. Expressions of Grief in Online Discussion Forums—Linguistic Similarities and Differences in Pet and Human Bereavement. OMEGA-Journal of Death and Dying. 2020:0030222820914678.	UK	Europe	2020	English	Journal article	Psychology	Social Sciences	Pet death	Disenfranchized grief	Unclear	Quantitative	Not reported		Sentiment Analysis	Forum	forums.grieving.com http://petlossforum.forummotion.com/f3-gen	401 posts	Written	Naturally occurring	Not reported	Not reported	Not reported
McDonald-Kenworthy N. How to be a widow: Performing identity in grief narratives of an online community. Ann Arbor: The Ohio State University; 2012. p. 361.	USA	North America	2012	English	PhD dissertation	Education	Social Sciences	Death of spouse	Death of loved one	Manual	Qualitative	Ethnography	Narrative analysis		Forum	WidowNet.com	Unclear	Written	Researcher generated	Yes - reported	Yes	Considered anonymity Obtained consent
Musambira GW, Hastings SO, Hoover JD. Bereavement, gender, and cyberspace: a Content analysis of parents' memorials to their children. Omega: Journal of Death & Dying. 2006; 54(4):263-79.	USA	North America	2006	English	Journal article	Communication	Social Sciences	Death of own child	Death of loved one	Unclear	Qualitative	Not reported	Content analysis		Forum	The compassionate Friends	Sample 380 of total 2277 (systematic sampling)	Written	Naturally occurring	Not reported	Not reported	Not reported
Nager EA, de Vries B. Memorializing on The World Wide Web: Patterns of Grief and Attachment in Adult Daughters of Deceased Mothers. Omega: Journal of Death and Dying. 2004; 49(1):43-56.	USA	North America	2004	English	Journal article	Social work	Social Sciences	Death of mother	Death of loved one	Manual	mixed methods	Not reported	Coding	descriptive statistics	Memorial	Not provided	24 websites	Written	Naturally occurring	Not reported	Not reported	Not reported
Patton DU, MacBeth J, Schoenebeck S, Shear K, McKeown K. Accommodating Grief on Twitter: An Analysis of Expressions of Grief Among Gang Involved Youth on Twitter Using Qualitative Analysis and Natural Language Processing. Biomed Inform Insights. 2018; 10:1178222618763155.	USA	North America	2018	English	Journal article	Social work	Social Sciences	Death of non-famous people	Mediatized death	Automated	mixed methods	Not reported	Textual analysis	natural language processing	Microblogging	Twitter	408 tweets 718 tweets + mentions + replies + retweets	Written	Naturally occurring	Not reported	Not reported	Considered anonymity
Pattwell AB. Celebrity ghosts in the machine: Mourning the famous online. Dissertation Abstracts International Section A: Humanities and Social Sciencess. 2017; 78(3-A(E)):No Pagination Specified.	USA	North America	2017	English	PhD dissertation	Communication	Social Sciences	Death of famous people	Mediatized death	Manual	Qualitative	Not reported	Discourse analysis		multiple	Twitter Facebook Instagram Comments from news at: BBC, NYTimes and Buzzfeed Fan webpages - guestbooks	6 case studies number of posts unclear	Written	Naturally occurring	Not reported	Not reported	Considered anonymity
Paulus TM, Varga MA. "Please know that you are not alone with your pain": Responses to newcomer posts in an online grief support forum. Death Studies. 2015; 39(10):633-40.	USA	North America	2015	English	Journal article	Education	Social Sciences	Unspecified death	Unspecified death	Manual	Qualitative	Not reported	Discourse analysis		Forum	Not provided	First response to 109 newcomer posts.	Written	Naturally occurring	Yes - reported	Yes	Considered anonymity Data are public
Pawelczyk J. Coping online with loss: Implications for offline clinical contexts. Language@ Internet. 2013; 10(8).	Poland	Europe	2013	English	Journal article	Sociolinguistics	Social Sciences	Death of a loved one	Death of loved one	Unclear	Qualitative	Not reported	Discourse analysis		Memorial	Not provided	220 memorial entries	Written	Naturally occurring	Not reported	Not reported	Considered anonymity Data are public. Personal details were anonymized.
Pearce JS. Lafayette Strong: A Content Analysis of Grief and Support Online Following a Theater Shooting. Illness, Crisis & Loss. 2020; 28(4):299-320.	USA	North America	2020	English	Journal article	Sociology	Social Sciences	Death of non-famous people	Mediatized death	Manual	Qualitative	Not reported	Content analysis		Social Network	Tagboard.com	493 images	Images	Naturally occurring	Not reported	Not reported	Not reported
Peruzzo AS, Jung BM, Soares T, Scarparo HB. A expressão e a elaboração do luto por adolescentes e adultos jovens através da internet. Estudos e Pesquisas em Psicologia. 2007;7(3):449-61.	Brazil	South America	2007	Portuguese	Journal article	Education	Social Sciences	Adolescents’ and young adult's grief	The experience of grief itself	Unclear	Qualitative	Not reported	Content analysis		Social Network	Orkut	14 posts	Written	Naturally occurring	Yes - reported	Yes	Considered anonymity
Pritchard TR, Buckle JL. Meaning-making after partner suicide: A narrative exploration using the meaning of loss codebook. Death Studies. 2018; 42(1):35-44.	Canada	North America	2018	English	Journal article	Psychology	Social Sciences	Death by suicide	Disenfranchized grief	Unclear	Qualitative	Grounded theory	Coding		Forum	Alliance of Hope	117 posts 50 users	Written	Naturally occurring	Yes - reported	Yes	Considered anonymity
Radford SK, Bloch PH. Grief, commiseration, and consumption following the death of a celebrity. Journal of Consumer Culture. 2012; 12(2):137-55.	Canada	North America	2012	English	Journal article	Business	Social Sciences	Death of famous people	Mediatized death	Manual	Qualitative	Netnography	Coding		forum	Yahoo groups	1427 message postings	Written	Naturally occurring	Not reported	Not reported	Considered anonymity Assigned peudonyms
Roberts P, Vidal LA. Perpetual care in cyberspace: A portrait of memorials on the web. Omega. 2000; 40(4):521-45.	USA	North America	2000	English	Journal article	Human development	Social Sciences	Unspecified death	Unspecified death	Manual	Qualitative	Not reported	Coding		Memorial	Garden of Remembrance World Wide Cemetery Dearly Departed	276 memorials Garden of Remembrance (N = 125), World Wide Cemetery (N = 88), Dearly Departed (N = 63)	Written	Naturally occurring	Not reported	Not reported	Not reported
Sanderson J, Hope Cheong P. Tweeting prayers and communicating grief over Michael Jackson online. Bulletin of Sciences, technology & society. 2010; 30(5):328-40.	USA	North America	2010	English	Journal article	Communication	Social Sciences	Death of famous people	Mediatized death	Unclear	Qualitative	Not reported	Thematic analysis		multiple	Twitter TMZ.com Facebook	1046 posts	Written	Naturally occurring	Not reported	Not reported	Considered anonymity Data are public
Sani L, Laurenti Dimanche AC, Bacqué MF. Angels in the clouds: Stillbirth and virtual cemeteries on 50 YouTube videos. OMEGA-Journal of Death and Dying. 2021 Mar;82(4):587-608.	France	Europe	2019	English	Journal article	Psychology	Social Sciences	Miscarriage, perinatal loss and stillbirth	Death of loved one	Unclear	Mixed methods	Not reported	Unclear	descriptive statistics	Video sharing	YouTube	50 videos	Video Image	Naturally occurring	Not reported	Not reported	Considered anonymity Data are public
Sawicka M. Searching for a narrative of loss: Interactional ordering of ambiguous grief. Symbolic Interaction. 2017; 40(2):229-46.	Poland	Europe	2017	Polish	Journal article	Sociology	Social Sciences	Miscarriage, perinatal loss and stillbirth	Death of loved one	Unclear	Qualitative	Grounded theory	Content analysis		multiple	Not provided	Forum 1: 479 entries // 1 thread Forum 2: 492 entries // 1 thread Blog: 374 comments following 1 entry in the blog	Written	Naturally occurring	Not reported	Not reported	Considered anonymity Data are public
Schotanus-Dijkstra M, Havinga P, van Ballegooijen W, Delfosse L, Mokkenstorm J, Boon B. What do the bereaved by suicide communicate in online support groups? A Content analysis. Crisis. 2014; 35(1):27-35.	the Netherlands	Europe	2014	Dutch	Journal article	Psychology	Social Sciences	Death by suicide	Disenfranchized grief	Unclear	Qualitative	Not reported	Content analysis		Forum	Not provided	1250 posts (from 165 people)	Written	Naturally occurring	Not reported	Not reported	Considered anonymity Data are public
Scott SAQ. Social media memorialising and the public death event. Ann Arbor: Queen Mary University of London (United Kingdom); 2017.	UK	Europe	2017	English	PhD dissertation	Communication and media	Social Sciences	Death of non-famous people	Mediatized death	Both	Qualitative	Not reported	Discourse analysis		video sharing	YouTube	Neda( deceased) 96 videos, 6975 comments Rigby (deceased) 30 videos, 474	Written Video	Naturally occurring	Not reported	Not reported	Not reported
Scott SL. Living in the shadow of a suicide: the narrative of an online internet memorial site created by a survivor of bereavement by suicide - a biographical study. University of Southampton; 2012.	UK	Europe	2012	English	phD dissertation	Ocupational therapy	Health Sciences	Death by suicide	Disenfranchized grief	Manual	Qualitative	Not reported	Thematic analysis		Memorial	Not provided	not disclosed	Written	Naturally occurring	Yes - reported	Yes	Obtained consent
Scourfield J, Evans R, Colombo G, Burrows D, Jacob N, Williams M, Burnap P. Are youth suicide memorial sites on Facebook different from those for other sudden deaths?. Death studies. 2020 Dec 1;44(12):793-801.	UK	Europe	2019	English	Journal article	Social Sciences	Social Sciences	Death by suicide	Disenfranchized grief	Both	Quantitative	Not reported		Sentiment Analysis	Social Network	Facebook	Suicide: 12 pages 3843 comments (320 posts per case) posted by 1491 distinct users (124 per case). RTA: 36 pages 5337 comments (381 posts per case) posted by 2129 distinct users (151 per case).	Written	Naturally occurring	Not reported	Not reported	Not reported
Selman LE, Chamberlain C, Sowden R, Chao D, Selman D, Taubert M, et al. Sadness, despair and anger when a patient dies alone from COVID-19: A Thematic Content analysis of Twitter data from bereaved family members and friends. Palliative Medicine. 2021;35(7):1267-76.	UK	Europe	2021	English	Journal article	Medicine	Health Sciences	Death of a loved one	Death of loved one	Automated	Qualitative	Critical realism	Content analysis		Microblogging	Twitter	196 Posts 9328 tweets were hand-screened; 196 were included	Written	Naturally occurring	Yes - reported	Yes	Obtained consent Considered anonymity
Silvén Hagström A. ‘Suicide stigma’ renegotiated: Storytelling, Social support and resistance in an Internet-based community for the young suicide-bereaved. Qualitative Social Work. 2017; 16(6):775-92.	Sweden	Europe	2017	Swedish	Journal article	Social work	Social Sciences	Death by suicide	Disenfranchized grief	Unclear	Qualitative	Netnography	Unclear		Forum	Not provided	610 messages	Written	Naturally occurring	Not reported	Not reported	Considered anonymity
Silvén Hagström A. Breaking the silence: parentally suicide-bereaved youths’ self-disclosure on the internet and the Social responses of others related to stigma. Journal of Youth Studies. 2017; 20(8):1077-92.	Sweden	Europe	2017	Swedish	Journal article	Social work	Social Sciences	Death by suicide	Disenfranchized grief	Manual	Qualitative	Netnography	Unclear		Forum	Familjeliv (Family life), Kuling.nu (Gale.now) Flashback	Familjeliv (Family life), 10 chat threads; Kuling.nu (Gale.now), 9 chat threads; Flashback, 2 chat threads	Written	Naturally occurring	Not reported	Not reported	Considered anonymity
Stone LD, Pennebaker JW. Trauma in real time: Talking and avoiding online conversations about the death of Princess Diana. Basic and Applied Social Psychology. 2002; 24(3):173-83.	USA	North America	2002	English	Journal article	Psychology	Social Sciences	Death of famous people	Mediatized death	Manual	Mixed methods	Not reported	Coding	Sentiment Analysis	Chat room	AOL chat room	112 Diana sessions and 69 control sessions. (181) 21,167 entries	Written	Naturally occurring	Not reported	Not reported	Not reported
Varga MA, Paulus TM. Grieving online: Newcomers' constructions of grief in an online support group. Death Studies. 2014; 38(7):443-9.	USA	North America	2014	English	Journal article	Education	Social Sciences	Unspecified death	Unspecified death	Manual	Qualitative	Not reported	Discourse analysis		Forum	Not provided	107 initial posts in the forum	Written	Naturally occurring	Exemption	Yes	Data are public
Vitak J, Wisniewski P, Ashktorab Z, Badillo-Urquiola K. Benefits and drawbacks of using Social media to grieve following the loss of pet. ACM International Conference Proceeding Series. 2017; Part F129683.	USA	North America	2017	English	Conference proceedings	Communication	Social Sciences	Pet death	Disenfranchized grief	Automated	Qualitative	Not reported	Thematic analysis		Social Network	Facebook	190 posts from 50 users	Written	Naturally occurring	Yes - reported	Yes	Considered anonymity Did not include raw data.
Williams AL, Merten MJ. Adolescents' online Social networking following the death of a peer. Journal of Adolescent Research. 2009; 24(1):67-90.	USA	North America	2009	English	Journal article	Human development	Social Sciences	Death of adolescent peer	The experience of grief itself	Unclear	Qualitative	Not reported	Coding		Social Network	Not provided	20 profiles of dead people	Written	Naturally occurring	Not reported	Not reported	Considered anonymity Considered user consented when accepted the host site’s terms of use and privacy agreement.
Willis E, Ferrucci P. Mourning and Grief on Facebook: An Examination of Motivations for Interacting With the Deceased. Omega (Westport). 2017; 76(2):122-40.	USA	North America	2017	English	Journal article	Advertising	Social Sciences	Unspecified death	Unspecified death	Manual	Qualitative	Not reported	Textual analysis		Social Network	Facebook	122 posts 30 deceased profiles	Written	Naturally occurring	Not reported	Not reported	Considered anonymity
Wittenberg-Lyles E, Washington K, Oliver DP, Shaunfield S, Gage LA, Mooney M, et al. "It is the 'starting over' part that is so hard": Using an online group to support hospice bereavement. Palliat Support Care. 2015; 13(2):351-7.	USA	North America	2015	English	Journal article	Nursing	Health Sciences	Death of a loved one	Death of loved one	Manual	Qualitative	Not reported	Content analysis		Social Network	Facebook	16 caregivers 71 posts 268 comments	Written	Researcher generated	Not reported	Not reported	Not reported
Xu X, Manrique R, Pereira Nunes B, editors. RIP Emojis and Words to Contextualize Mourning on Twitter. HT 2021 - Proceedings of the 32nd ACM Conference on Hypertext and Social Media; 2021.	Australia	Oceania	2021	English and Spanish	Journal article	Digital Humanities	Social Sciences	Unspecified death	Unspecified death	Manual	Quantitative	Not reported		Sentiment Analysis	Microblogging	Twitter	More than 15000 tweets	Emojis	Naturally occurring	Not reported	Not reported	Not reported
